# Supplementary material for: TP53 mutations, tetraploidy and homologous recombination repair defects in early stage high-grade serous ovarian cancer
Source: Nucleic Acids Res. 2015 Apr 27;43(14):6945–58. doi: 10.1093/nar/gkv111 (PMC4538798; doi:10.1093/nar/gkv111)
Supplement: SUPPLEMENTARY DATA [file supp_gkv111_SupplementaryTableS13.xlsx]

## Sheet: Table S13
#Table S13
#Clinical data, Clinical Pull 04 december 2014
PaperID	morphlogy	stage	grade	age at diagnostic	malignancytype	stage_final	substage final	grade_final	vital_status	causedeath	lastfudate	chartrevdate	dxevaldate	tumorregdate	ned	recur	recursource	t_dxrec_mth	t_dxeval_mth	t_fu_mth	t_dxdead_mth	surgloc	surgoccur	tumorsite	ASCITES	ascitesvol	ascitesvolkn	DEBULKIN	debulkperctkn	debulkperct	PERICYTO	residual	residualdiakn	residualdiamm	debulkstatus	surg_months	typesrg1	typesrg2	typesrg3	typesrg4	ca125dt1_mth	ca125l1	ca125dt2_mth	ca125l2		ca125l3		ca125l4	chemoloc
A	serous	1A	3	52	Epithelial	1	A	3	alive		2014-04-22	2014-02-20	2014-01-10	2014-10-07	yes	No	clinical record		205.296	208.651		Mayo	Primary	right ovary	No	0	Known	optimal	Known	100	negative	No	Known	0	1	0	bilateral salpingectomy	total hysterectomy	omentectomy	bilateral oophorectomy	-0.0986842	155	3.25658	10.6			205.23	11	Mayo
B	serous	1A	4	66	Epithelial	1	A	4	alive		2014-08-22	2014-02-10	2014-01-13	2014-10-07	yes	Yes	clinical record	56.1513	95.197	102.467		Mayo	Primary	right ovary	No	0	Known	optimal	Known	100	negative	No	Known	0	1	0	bilateral salpingectomy	total hysterectomy	omentectomy	bilateral oophorectomy	-0.296053	42	2.5	8	56.0526	108	93.2237	74	Mayo
C	serous	1B	3	82	Epithelial	1	B	3	dead	Unknown	2008-07-05	2009-07-15	2004-10-15			No			28.882	73.586	73.586	Mayo	Primary	bilateral ovaries	No	0	Known	optimal	Known	100	negative	No	Known	0	1	0	bilateral salpingectomy	total hysterectomy	omentectomy	bilateral oophorectomy	-0.164474	84	5.26316	8.2			22.3684	9.6	Mayo
D	serous	1C	3	48	Epithelial	1	C	3	alive		2013-09-24	2013-11-22	2009-08-15	2014-04-07		No	follow-up survey		51.842	101.217		Mayo	Primary	left ovary	Yes	500	Known	optimal	Known	100	positive	No	Known	0	1	0	bilateral salpingectomy	total hysterectomy	omentectomy	bilateral oophorectomy	-0.230263	1783
E	serous	1C	3	52	Epithelial	1	C	3	alive		2013-01-24	2013-12-04	2007-11-07	2013-10-05	yes	No	clinical record		139.342	202.007		Mayo	Primary	bilateral ovaries	No	0	Known	optimal	Known	100	negative	No	Known	0	1	0	bilateral salpingectomy	total hysterectomy	omentectomy	bilateral oophorectomy	-0.0328947	87.4	4.57237	16.4			60.1974	11	Mayo
F	serous	1C	3	60	Epithelial	1	C	3	alive		2013-12-12	2014-02-10	2013-06-23	2014-10-07	yes	No	clinical record		80.329	85.987		Mayo	Primary	left ovary	No	0	Known	optimal	Known	100	positive	No	Known	0	1	0	bilateral salpingectomy	total hysterectomy	omentectomy	bilateral oophorectomy	-1.25	5	3.125	17			57.6974	6	Mayo
G	serous	1C	3	71	Epithelial	1	C	3	alive		2014-07-31	2013-12-04	2013-10-15	2014-10-07	yes	Yes	clinical record	70.9211	119.243	128.75		Mayo	Primary	bilateral ovaries	Unknown		Unknown	optimal	Known	100	positive	No	Known	0	1	0	bilateral salpingectomy	total hysterectomy	bilateral oophorectomy		-0.361842	175	0.723684	2.1	70.9211	16	119.243	5	Mayo
H	serous	1C	high	50	Epithelial	1	C	3	dead	Progressive OVCA	2009-05-26	2010-03-25				Yes	clinical record	18.7829		60.461	60.461	Mayo	Primary	left ovary	Unknown		Unknown	optimal	Known	100	negative	No	Known	0	1	0	bilateral salpingectomy	omentectomy	bilateral oophorectomy		-0.0986842	208	4.01316	9.4	18.75	34	30.8553	21	Mayo
I	serous	2B	3	78	Epithelial	2	B	3	dead		2012-10-03	2012-12-07	2012-08-22	2013-03-28		Yes	correspondence	40.3947	74.671	76.053	76.053	Mayo	Primary	bilateral ovaries	No	0	Known	optimal	Known	100	negative	No	Known	0	1	0	bilateral salpingectomy	total hysterectomy	omentectomy	bilateral oophorectomy	-0.625	9.7	5.82237	8			14.3421	10	Mayo
J	serous	2B	4	50	Epithelial	2	B	4	alive		2013-10-01	2014-02-10	2013-04-19	2012-09-24		No	follow-up survey		74.704	80.132		Mayo	Primary	left ovary	No	0	Known	optimal	Known	100	negative	No	Known	0	1	0	bilateral salpingectomy	total hysterectomy	omentectomy	bilateral oophorectomy	35.5592	106.3
K	serous	2B	4	81	Primary Peritoneal	2	B	4	dead	Progressive OVCA	2006-08-31	2009-09-09				Yes	clinical record	31.7434		70.921	70.921	Mayo	Primary	left ovary	No	0	Known	optimal	Known	100	positive	No	Known	0	1	0	bilateral salpingectomy	total hysterectomy	omentectomy	bilateral oophorectomy	-0.493421	12.2	2.33553	7.6			11.3158	5.4	Mayo
L	serous	2C	3	50	Epithelial	2	C	3	dead	Progressive OVCA	2008-10-04	2009-07-10				Yes	clinical record	21.875		97.467	97.467	Mayo	Primary	bilateral ovaries	Unknown		Unknown	optimal	Known	100	negative	No	Known	0	1	0	total hysterectomy	omentectomy	bilateral oophorectomy	bilateral salpingectomy	0.888158	235.3	5.29605	5.3	21.6776	102	58.0263	153	Mayo
M	serous	2C	3	54	Epithelial	2	C	3	alive		2014-07-02	2014-02-11	2013-09-06	2014-10-07	yes	No	clinical record		79.046	88.882		Mayo	Primary	right ovary	No	0	Known	optimal	Known	100	positive	No	Known	0	1	0	bilateral salpingectomy	total hysterectomy	omentectomy	bilateral oophorectomy	-0.164474	763	6.21711	8.8			79.0461	10	Mayo
N	serous	2C	4	55	Epithelial	2	C	4	dead		2014-04-09	2014-02-10	2014-01-22	2013-03-28	yes	Yes	clinical record	21.4145	109.572	112.105	112.105	Mayo	Primary	bilateral ovaries	Unknown		Unknown	optimal	Known	100	positive	No	Known	0	1	0	total hysterectomy	omentectomy	bilateral oophorectomy	bilateral salpingectomy	-0.0328947	19	4.86842	5	20.9868	12	106.974	7830	Mayo
O	serous	2C	4	77	Epithelial	2	C	4	dead	Unknown	2011-07-18	2011-09-27	2007-04-11			No			26.941	78.224	78.224	Mayo	Primary	right ovary	No	0	Known	optimal	Known	100	positive	No	Known	0	1	0	bilateral salpingectomy	total hysterectomy	omentectomy	bilateral oophorectomy	-0.921053	29.8					26.9408	49.5	Elsewhere
P	serous	2C	4	84	Epithelial	2	C	4	dead	Unknown	2006-02-26	2008-05-23	2001-11-01			No			1.151	53.059	53.059	Mayo	Primary	right ovary	Unknown		Unknown	optimal	Unknown		negative	Unknown	Unknown		3	0	bilateral salpingectomy	total hysterectomy	omentectomy	bilateral oophorectomy	-0.0986842	78							Elsewhere
[truncated: 5 more columns]
